# Supplementary material for: Sodium Content of Street and Restaurant Foods in Nigeria: A Multilevel Analysis of Food System Determinants
Source: Nutrients. 2026 Jul 17;18(14):2348. doi: 10.3390/nu18142348 (PMC13415127; doi:10.3390/nu18142348)
Supplement: Supplementary file 1 [file nutrients-18-02348-s001.zip]

Archive with 1 entries (1 files):
- nutrients-4416033-supplementary.pdf
